# Supplementary material for: Venous Thromboembolism and Gut Dysbiosis: Mechanistic Links Between Endotoxemia, Microbial Metabolites, and Thromboinflammation
Source: Nutrients. 2026 Apr 14;18(8):1231. doi: 10.3390/nu18081231 (PMC13118694; doi:10.3390/nu18081231)
Supplement: Supplementary file 1 [file nutrients-18-01231-s001.zip]

Archive with 1 entries (1 files):
- nutrients-4226319-supplementary.pdf
